# Supplementary material for: Loss of Parkinson Disease Protein 7 (PARK7) upregulates ROS and cell migration and is associated with recurrent pregnancy loss
Source: Mol Med. 2025 Dec 5;32:27. doi: 10.1186/s10020-025-01344-w (PMC12924515; doi:10.1186/s10020-025-01344-w)
Supplement: Supplementary file 2 — Supplementary Material 2. [file 10020_2025_1344_MOESM2_ESM.xlsx]

## Sheet: Fig. 1b
Control	D2	D4	D6	D8
1	1.47	1.82	1.96	1.69
1	2.24	3.31	3.3	1.36
1	3.51	3.79	5.09	2.17
1	1.75	1.61	3.63	1.34
1	1.9	1.42	2.5	1
1	1.48	2.39	2.47	1.7

## Sheet: Fig. 1c
Control	D2	D4	D6	D8
1	1.06	1.24	1.48	0.91
1	0.98	1.95	2.12	2.12
1	1.7	1.55	1.57	1.43
1	1.43	1.08	1.61	0.78
1	0.73	1.19	2.32	2.2

## Sheet: Fig. 1d
Control	C+M
0.214335	0.156583
0.244019	0.210331
0.364725	0.154044
0.161945	0.174808
0.138978	0.183636
0.177268	0.049354
0.471788	0.074525
0.233923	0.08668
0.249888	0.079957
0.261344	0.056298
0.216937	0.066364
0.233678	0.110624
0.344689	0.054894
0.337568	0.083957
0.302832	0.115255

## Sheet: Fig. 1f
Number of implantation sites			Number of pups
female KO	male KO		female KO	male KO
11	7		5	5
8	11		5	9
9	9		2.5	6
11	9		2.5	11
9	12

## Sheet: Fig. 1h
Control	RPL
268.796	210.207
311.927	224.683
264.21	248.259
272.328	238.94
256.735	229.171
246.859	223.661
243.616	219.947
239.092	247.807
229.96	239.978
251.252	250.019
258.478	233.267

## Sheet: Fig. 1i
Control	RPL
1	0.678729
0.812273	0.565382
0.801745	0.597134
0.768366	0.550174
0.899548	0.382018
1.71727	1.22945
3.27183	1.16017
2.28058	0.910348
2.52087	1.36812
1.93521

## Sheet: Fig. 2b
Control	C+M	C+M+siDJ-1
1	1.93	0.07
1	1.94	0.09
1	1.44	0.02
1	1.76	0.01

## Sheet: Fig. 2c
Control	C+M	C+M+siDJ-1
1	1.27	0.36
1	1.14	0.38
1	1.3	0.55
1	1.25	0.46

## Sheet: Fig. 2d
Control	C+M	C+M+siDJ-1
1	4896.78	225.49
1	4425.85	164.25
1	5706.53	398.523
1	4325.87	101.53

## Sheet: Fig. 2e
Time (minutes)	Control			C+M			C+M+siDJ-1
0	1	1	1	1.44156	1.68039	1.24861	2.56818	1.42131	1.94991
10	1.10065	1.12106	1.10946	1.62013	1.92252	1.39147	2.96104	1.60291	2.19109
20	1.2013	1.20823	1.1948	1.74026	2.05085	1.5102	3.1461	1.71429	2.3525
30	1.28247	1.29298	1.27829	1.8474	2.16707	1.59184	3.32143	1.82567	2.48794
40	1.37338	1.3753	1.35993	1.97078	2.30266	1.70315	3.5487	1.95399	2.65677
50	1.45454	1.45278	1.44341	2.08442	2.45278	1.79963	3.74351	2.05327	2.81262
60	1.54221	1.54479	1.52876	2.19156	2.58111	1.90538	3.96753	2.16465	2.96475
70	1.63961	1.62712	1.61224	2.33442	2.70944	1.98887	4.1526	2.28329	3.12801
80	1.74351	1.71913	1.70315	2.4513	2.85956	2.10204	4.38312	2.40194	3.30241
90	1.8474	1.8184	1.79777	2.58766	3	2.21336	4.65584	2.53269	3.47495
100	1.94805	1.92252	1.8961	2.72403	3.17433	2.33766	4.87662	2.67312	3.62894
110	2.07143	2.0339	2.01299	2.88636	3.35109	2.46011	5.17857	2.81114	3.82375
120	2.20454	2.14044	2.12616	3.05195	3.52785	2.58813	5.45779	2.96126	4.03339

[truncated: 45 more sheets: Fig. 3b, Fig. 3c, Fig. 3d, Fig. 3e, Fig. 3f, Fig. 4b, Fig. 4c, Fig. 4d, Fig. 4e, Fig. 4f, Fig. 4g, Fig.4h, Fig. 5b, Fig. 5c, Fig. 5d, Fig. 5e, Fig. 5f, Fig. 5g, Fig. 6b, Fig. 6c …]
